# Supplementary material for: Yogic breathing when compared to attention control reduces the levels of pro-inflammatory biomarkers in saliva: a pilot randomized controlled trial
Source: BMC Complement Altern Med. 2016 Aug 18;16:294. doi: 10.1186/s12906-016-1286-7 (PMC4991069; doi:10.1186/s12906-016-1286-7)
Supplement: Additional file 1: Table S1. — Changes in salivary levels of pro-inflammatory biomarker panel in Yogic Breathing (YB) group when compared with Attention Control (AC) group. Saliva samples from both groups were collected at 0, 5, 10, 15 and 20 min were analyzed multiplex assay as explained under Methods. Data expressing levels of IL-1β, IL-1RA, IL-6, IL-8, IL-10, IL-17, IP-10, MCP-1, MIP-1b, and TNF-alpha (pg/mL) from all the individuals from YB and AC groups at each time point are presented. (XLSX 66 kb) [file 12906_2016_1286_MOESM1_ESM.xlsx]

## Sheet: Sheet1
SUBJECT ID#	GROUP	IL-1-beta_0 min	IL-1-beta_5 min	IL-1-beta_10 min	IL-1-beta_15 min	IL-1-beta_20 min	IL-1Ra_0 min	IL-1Ra_5 min	IL-1Ra_10 min	IL-1Ra_15 min	IL-1Ra_20 min	IL-6 _0 min	IL-6 _5 min	IL-6 _10 min	IL-6 _15 min	IL-6 _20 min	IL-8 _0 min	IL-8 _5 min	IL-8 _10 min	IL-8 _15 min	IL-8 _20 min	IL-10 _0 min	IL-10 _5 min	IL-10 _10 min	IL-10 _15 min	IL-10 _20 min	IL-17_0 min	IL-17_5 min	IL-17_10 min	IL-17_15 min	HIL-17_20 min	Hu IP-10 (48)_0	Hu IP-10 (48)_5	Hu IP-10 (48)_10	Hu IP-10 (48)_15	Hu IP-10 (48)_20	Hu MCP-1(MCAF) (53)_0	Hu MCP-1(MCAF) (53)_5	Hu MCP-1(MCAF) (53)_10	Hu MCP-1(MCAF) (53)_15	Hu MCP-1(MCAF) (53)_20	Hu MIP-1b (18)_0	Hu MIP-1b (18)_5	Hu MIP-1b (18)_10	Hu MIP-1b (18)_15	Hu MIP-1b (18)_20	Hu TNF-a (36)_0	Hu TNF-a (36)_5	Hu TNF-a (36)_10
101	Attention Control	281.02	454.46	407.61	461.33	569.17	18783.4	45606.2	30863.3	39180.3	14551.4	7.24	19.05	15.23	15.08	6.55	417.39	506.25	405.47	453.8	318.9	*0.49	*1.54	*1.66	2.39	*0.41	OOR <	OOR <	OOR <	*2.38	OOR <	182.32	3157.9	3254.62	6306.9	20.42	157.43	197.06	144.1	120.37	97.45	*0.05	8.86	6.64	7.99	OOR <	OOR <	6.9	8.16
102	Attention Control	339.04	223.38	198.4	124.62	275.73	9947.75	10877.8	13541.7	10999.1	18731.4	12.19	13.99	12.55	8.58	14.32	1248.15	563.17	665.12	544.12	1234.73	*0.33	*0.50	*0.81	*0.56	*0.84	OOR <	OOR <	OOR <	OOR <	OOR <	4542.86	4940.35	2659.63	1510.78	519.1	552.41	275.04	317.86	270.44	441.84	21.13	17.09	12.44	8.51	9.47	OOR <	OOR <	OOR <
105	Attention Control	1184.18	647.8	561.45	360.28	507.3	31148.3	17235.7	16702.8	11706.8	15281.5	15.76	13.89	13.23	11.9	11.43	1473.18	622.1	547.2	425.29	787.78	3.95	2.77	3.07	*1.92	2.92	OOR <	OOR <	OOR <	OOR <	OOR <	OOR <	2606.07	1876.5	2730.18	909.22	196.96	147.26	142.4	124.9	187.38	6.53	6.61	5.16	2.89	3.59	11.39	11.95	7.68
110	Attention Control	97.43	67.04	35.48	16.02	13.65	29865.5	24012.4	14512.6	10995.1	9012.8	22.45	22.08	16.49	11.91	13.12	4661.19	893.04	552.11	456.31	495.03	7.38	3.77	2.39	*1.19	*0.74	53.58	16.28	*5.02	OOR <	OOR <	206.62	701.54	1117.99	516.49	90.39	516.94	332.54	251.61	238.38	243.96	38.95	32.89	20	9.29	7.83	52.03	29.08	17.02
112	Attention Control	303.17	184.33	79.19	110.75	225.56	29235.7	18650.8	13106.5	14062	25580.9	43.77	28.72	20.51	25.05	38.66	7269.92	1139.23	585.3	748.33	3251.53	6.53	5.44	2.29	2.22	5.37	13.49	OOR <	OOR <	OOR <	10.9	424.31	3992.4	2860.34	2336.56	297.66	484.03	238.75	154.75	172.16	487.68	68.72	62.25	18.03	23.18	42.84	14.82	8.25	*2.68
116	Attention Control	26.99	9.54	6.32	5.08	7.86	8547.92	6487.29	3243.17	2550.13	3513.85	6.75	10.54	9.34	10.53	8.11	242.15	223.28	193.13	133.39	215.61	*1.29	3.16	2.73	4.06	*1.30	OOR <	12.8	8.57	19.92	OOR <	7556.81	17687.1	11762.7	4967.68	14114	129.01	157.83	135.42	95.76	131.29	5.75	6.44	5.11	6.61	1.48	OOR <	27.85	22.53
118	Attention Control	1101.41	608.44	400.01	346.5	374.86	31681.8	55678.8	45939.4	46286.1	41848.1	24.17	65.97	18.93	20.39	24.47	676.13	810.52	1036.81	988.57	894.71	*1.92	3.2	*2.04	*1.72	*1.70	*3.69	OOR <	OOR <	OOR <	OOR <	OOR <	2983.03	58.95	112.12	OOR <	241	239.53	167.52	159.62	238.18	3.07	9.05	2.61	2.34	OOR <	27.32	32.94	17.84
119	Attention Control	77.28	85.59	118.72	33.8	124.33	35484.9	57941.2	69828.1	14518.4	56233.9	93.75	103.19	106.27	47.86	124.77	803.62	363.08	495.94	236.07	820.57	45.24	52.87	49.9	16.53	67.14	67.37	79.78	84.03	19.11	123.92	2132.73	3768.06	2029.47	1194.58	2585.93	771.18	311.03	419.71	174.42	730.51	44.77	55.05	56.2	24.18	65.66	594.05	634.69	631.13
123	Attention Control	834.42	25.29	26.56	34.4	38.31	18454	4715.62	5976.31	3925.27	6022.65	38.9	12.18	25.81	22.99	14.98	912.95	132.62	125.56	168.61	228.88	2.83	4.09	*1.61	*0.78	*0.33	OOR <	16.95	*0.61	OOR <	OOR <	OOR <	762.82	1199.7	908.54	1031.48	88.33	52.76	54.84	77.36	107.16	11.11	6.25	2.79	2.02	*0.80	21.94	28.11	12.14
124	Attention Control	79.04	10.98	15.81	7	14.26	26090	7108.95	9152.73	5638.44	7986.28	35.51	13.23	14.78	9.99	13.42	416.58	144.61	156.17	108.77	203.29	20.84	4.2	5.2	3.07	4.5	58.3	*2.14	*5.61	OOR <	OOR <	460.07	213.65	518.96	370.52	150.1	156.53	67.24	79.92	58.57	94	16.29	4.18	5.32	2.02	2.71	274.16	54.85	63.54
103	Yogic Breathing	21.91	57.69	65.84	119.52	88.71	4451.89	4802.14	5770.43	5015.66	3765.45	OOR <	3.28	3.02	2.1	2.19	51.3	110.1	145.87	158.67	84.43	*0.22	*1.17	*1.95	*1.19	*0.67	OOR <	OOR <	*4.65	OOR <	OOR <	4056.94	4535.28	3560.65	4782.42	971.6	OOR <	21.15	27.19	23.33	21.03	OOR <	3.27	4.64	6.44	OOR <	OOR <	6.04	11.11
104	Yogic Breathing	246.55	473.33	183.87	147.43	166.76	10595.6	12855.6	5426.87	5215.42	4905.13	11.32	11.73	6.34	5.64	5.96	438.05	262.74	114.64	143.08	196.49	*0.81	2.42	*1.42	*1.23	*0.53	OOR <	OOR <	OOR <	OOR <	OOR <	7753.61	6144.6	2516.01	2058.06	2738.28	70.58	56.23	45.31	44.51	90.8	41.95	23.97	17.05	14.8	17.97	OOR <	*4.26	*1.19
106	Yogic Breathing	60.18	28.75	33.15	36.41	41.79	5616.94	2964.04	3311.66	3511.58	4077.85	*0.63	*0.75	*0.82	2.8	4.06	105.67	44.42	62.11	65.3	111.08	OOR <	*0.67	*0.12	*0.42	*0.35	OOR <	OOR <	OOR <	OOR <	OOR <	20.83	316.51	223.22	592.03	56.16	51.22	25.85	30.74	25.03	56.11	3.98	1.45	*0.12	2.73	3.47	OOR <	*4.46	*1.12
107	Yogic Breathing	329.86	188.82	143.56	132.77	82.63	63763.9	*135460.50	OOR >	*111498.27	66030.3	116.02	104.66	117.65	103.06	94.06	934.65	294.75	266.88	328.12	306.1	78.15	51.52	59.07	47.45	53.41	433.32	329.23	353.59	277.52	305.9	2834.9	2717.78	2930.54	3068.64	2447.98	152.81	101.57	107.55	104.27	102.33	87.53	53.42	54.81	56.15	50.16	439.94	399.18	460.22
109	Yogic Breathing	32.08	12.19	11.56	13.73	11.65	11447.4	5654.21	5928.54	6645.05	5196.59	*1.18	1.79	*1.01	1.65	*0.97	297.95	94.63	91.91	111.18	134.26	*0.18	*0.49	*0.81	*1.25	OOR <	OOR <	OOR <	OOR <	1.77	OOR <	531.61	592.53	833.03	883.39	359.1	134.37	40.97	36.46	42.97	57.14	3.59	OOR <	*0.85	2.63	OOR <	OOR <	*0.20	*2.32
113	Yogic Breathing	44.06	49.24	48.71	70.56	69.05	13107.5	12455.7	11732.6	10959.4	11000.1	5.72	10.33	7.46	12.45	7.56	381.69	133.94	165.99	99.1	155.18	OOR <	OOR <	OOR <	OOR <	OOR <	OOR <	OOR <	OOR <	OOR <	OOR <	98.16	3056.96	866.66	2988.99	610.91	159.03	151.11	208.98	116.86	166.94	OOR <	*0.67	*0.28	*0.75	OOR <	OOR <	*0.36	*0.20
115	Yogic Breathing	90.82	76.41	91.19	33.88	89.64	23451	30789.9	31208.1	21370.6	*122569.25	21.65	45.78	43.73	44.81	88.52	1112.67	307.8	519.85	129.88	456.63	15.02	35.1	34.03	32.96	67.07	84.28	177.47	180.39	115.57	406.08	244.45	775.42	601.87	1884.49	1934.34	588.46	324.94	377.69	174.29	553.9	21.34	36.51	41.65	25.32	72.36	130.6	295.33	277.06
117	Yogic Breathing	26.86	41.87	34.84	80.88	89.52	11329.2	18684.5	12865.8	16420.5	14605.6	1.76	4.79	4.91	8.08	7.43	111	118.24	105.45	311.97	421.28	OOR <	3.12	*1.56	*1.92	*1.38	OOR <	OOR <	OOR <	*1.05	OOR <	73.41	3557.8	1741.04	2877.4	808.49	172.88	127.71	137.06	377.53	507.24	OOR <	1.97	OOR <	3.01	OOR <	OOR <	9.99	5.5
120	Yogic Breathing	16.64	23.2	14.92	23.06	20.09	2692	2697.36	3200.74	4091.77	2670.6	2.9	4.8	8.52	9.64	7.96	177.98	115.36	91.71	87.3	76.58	*1.28	2.7	6.51	5.27	2.66	OOR <	7.22	26.64	19.94	5.76	577.78	394.22	408.95	466.01	346.35	66.4	45.04	50.62	51.51	52.37	6.93	7.18	8.65	9.09	2.72	10.93	28.14	60.16
122	Yogic Breathing	*1.39	2.8	*1.93	2.96	*1.91	1840.24	5675.1	3729.39	5232.4	3185.74	2.46	6.57	4.17	10.82	5.86	35.88	25.22	26.13	20.11	18.43	2.91	5.19	3.26	8.9	5.34	8.04	3.99	*1.36	11.88	9.92	927.09	1814.98	1217.58	1083.1	750.08	32.47	17.53	17.91	14.42	15.38	2.55	0.97	OOR <	3.47	3.18	22.04	36.01	24.65
	*** = Value not available; --- = Designated as an outlier
	*Value = Value extrapolated beyond standard range
	OOR = Out of Range; OOR> = Out of Range Above; OOR< = Out of Range Below
[truncated: 2 more columns]
